# Supplementary material for: Eco-Friendly OSN Membranes Based on Alginate Salts with Variable Nanofiltration Properties
Source: Membranes (Basel). 2023 Feb 17;13(2):244. doi: 10.3390/membranes13020244 (PMC9964380; doi:10.3390/membranes13020244)
Supplement: Supplementary file 1 [file membranes-13-00244-s001.zip]

Archive with 1 entries (1 files):
- membranes-2149317-supplementary.pdf
